# Supplementary material for: HER2-Displaying M13 Bacteriophages induce Therapeutic Immunity against Breast Cancer
Source: Cancers (Basel). 2022 Aug 22;14(16):4054. doi: 10.3390/cancers14164054 (PMC9406369; doi:10.3390/cancers14164054)
Supplement: Supplementary file 1 [file cancers-14-04054-s001.zip]

Archive with 2 entries (2 files):
- cancers-1867438-supplementary.pdf
- Supplementary Materials File S1.pdf
